# Supplementary material for: Revisiting Eck and Dayhoff’s Building Block Model of Ferredoxin Evolution on Dayhoff’s 100th Birthday
Source: J Mol Evol. 2025 Nov 6;94(1):52–61. doi: 10.1007/s00239-025-10283-3 (PMC12920312; doi:10.1007/s00239-025-10283-3)
Supplement: Supplementary file 6 — Supplementary Material 6 [file 239_2025_10283_MOESM6_ESM.xlsx]

## Sheet: Supplementary Table 1
Supplementary Table 1. Top threading templates identified by LOMETS threading programs from the PDB library during I-TASSER modeling.
Modeled structure from the retrodicted sequence in row 5 of Fig. 1 of Eck and Dayhoff (1966)
Rank		Identity 1	Identity 2	Coverage			20
	PDB hit				Z-score		|
						Sec.Str	CCCCCCCCCCCCCHHCCCCCCCCCCCC
						Seq	AVDADSCVDCGACASVCPVGAPSQGDS
1	1durA	0.77	0.74	0.96	3.37		AIDADSCIDCGSCASVCPVGAPNPED-
2	7eu0L	0.15	0.18	1	1.12		SGDVIQCRECGYRILYKKRTRRVVQYE
3	1durA	0.77	0.74	0.96	3.79		AIDADSCIDCGSCASVCPVGAPNPED-
4	2fdnA	0.68	0.63	0.93	1.58		VIDADTCIDCGACAGVCPVDAPVQA--
5	1clfA	0.68	0.63	0.93	3.32		VIDADTCIDCGNCANVCPVGAPVQE--
6	2fdnA	0.68	0.63	0.93	3.52		VIDADTCIDCGACAGVCPVDAPVQA--
7	1h98A	0.37	0.48	1	1.56		YIHPEECIDCGACVPACPVNAIYPEED
8	2fdnA	0.68	0.63	0.93	3.18		VIDADTCIDCGACAGVCPVDAPVQA--
9	1clfA	0.83	0.63	0.89	2.82		---ADSCVSCGACASECPVNAISQGDS
10	7fd1A	0.33	0.33	1	1.56		VIHPDECIDCALCEPECPAQAIFSEDE
The top 10 alignments reported above (in order of their ranking) are from the following threading programs:
	1: MUSTER 2: SPARKS-X 3: Neff-PPAS 4: SP3 5: MUSTER 6: Neff-PPAS 7: SP3 8: MUSTER 9: Neff-PPAS 10: SP3
Modeled structure from the predicted sequence in row 3 of Fig. 3 of Eck and Dayhoff (1966)
Rank		Identity 1	Identity 2	Coverage			20
	PDB hit				Z-score		|
						Sec.Str	CCCCCCCCCCCCCCHHCCCCCCCCCCCCC
						Seq	ADSDADSCVDCGACASVCPVGAPSQGDSG
1	1durA	0.7	0.66	0.93	2.97		YAIDADSCIDCGSCASVCPVGAPNPED--
2	7eu0L	0.14	0.14	1	1.25		KSGDVIQCRECGYRILYKKRTRRVVQYEA
3	1durA	0.7	0.66	0.93	3.42		YAIDADSCIDCGSCASVCPVGAPNPED--
4	2fdnA	0.45	0.59	1	1.4		AYVINEACISCGACEPECPVNAISSGDDR
5	1clfA	0.65	0.72	0.9	2.94		FVIDADTCIDCGNCANVCPVGAPVQE---
6	2fdnA	0.65	0.59	0.9	3.18		YVIDADTCIDCGACAGVCPVDAPVQA---
7	1h98A	0.38	0.48	1	1.39		GDQHPEECIDCGACVPACPVNAIYPEEDV
8	2fdnA	0.65	0.59	0.9	2.84		YVIDADTCIDCGACAGVCPVDAPVQA---
9	1clfA	0.74	0.72	0.79	2.87		---DADTCIDCGNCANVCPVGAPVQE---
10	3eunA	0.45	0.45	1	1.34		ALMITDECINCDVCEPECPNGAISQGDET
The top 10 alignments reported above (in order of their ranking) are from the following threading programs:
	1: MUSTER 2: SPARKS-X 3: Neff-PPAS 4: SP3 5: MUSTER 6: Neff-PPAS 7: SP3 8: MUSTER 9: Neff-PPAS 10: SP3
Modeled structure from the predicted sequence in row 4 of Fig. 3 of Eck and Dayhoff (1966)
Rank		Identity 1	Identity 2	Coverage			20 40
	PDB hit				Z-score		| |
						Sec.Str	CSSCCCCCCCCCCCHHHCCCCCCCCCCCSSSSCCHHCCCCCCCCCCCCCCCCCCCCCC
						Seq	ADSDADSCVDCGACASVCPVGAPSQGDSGADSDADSCVDCGACASVCPVGAPSQGDSG
1	1clfA	0.69	0.66	0.95	6.64		AYKIADSCVSCGACASECPVNAISQGDSIFVIDADTCIDCGNCANVCPVGAPVQE---
2	7bkbL	0.24	0.33	1	3.94		VHVNMERCTGCNNCVVACPVNALKVINGDAVIKHELCAGCGICVDACPYDVIQLSGQP
3	7np8	0.31	0.31	1	1.09		PKVNEEKCNGCGRCAEVCKVEAIDIRGETSYTNYNVCVGCGKCIKNCPNEAREVKEEG
4	7np8	0.31	0.31	1	0.76		PKVNEEKCNGCGRCAEVCKVEAIDIRGETSYTNYNVCVGCGKCIKNCPNEAREVKEEG
5	2fdnA	0.55	0.52	0.95	6.14		AYVINEACISCGACEPECPVNAISSGDDRYVIDADTCIDCGACAGVCPVDAPVQA---
6	7np8	0.31	0.31	0.95	1.1		-KVNEEKCNGCGRCAEVCKVEAIDIRGETSYTNYNVCVGCGKCIKNCPNEAREVKE--
7	1clfA	0.69	0.66	0.95	1.35		AYKIADSCVSCGACASECPVNAISQGDSIFVIDADTCIDCGNCANVCPVGAPVQE---
8	7m75C	0.24	0.29	1	0.93		TVKIYDTCIGCTQCVRACPTDVLEMCKAGQIARTEDCVGCKRCETACPTDFLSIRVYL
9	2fdnA	0.55	0.52	0.95	3.95		AYVINEACISCGACEPECPVNAISSGDDRYVIDADTCIDCGACAGVCPVDAPVQA---
10	1clfA	0.74	0.66	0.81	1.29		----ADSCVSCGACASECPVNAISQGDSIFVIDADTCIDCGNCANVCPVGA-------
The top 10 alignments reported above (in order of their ranking) are from the following threading programs:
	1: MUSTER 2: SPARKS-X 3: HHSEARCH2 4: HHSEARCH I 5: Neff-PPAS 6: HHSEARCH 7: pGenTHREADER 8: PROSPECT2 9: SP3 10: FFAS03
Modeled structure from the retrodicted sequence of row 6 of Fig. 1 (equal to the predicted sequence of row 2 of Fig. 3) of Eck and Dayhoff (1966)
Rank		Identity 1	Identity 2	Coverage			20
	PDB hit				Z-score		|
						Sec.Str	CCCCCCCCCCCCCCCCCCCCCCCCCCCCC
						Seq	ADSGADSGADSGADDSGADSGADSGADSG
1	1ba6A	0.38	0.38	1	1.52		AEFRHDSGYEVHAEDVGSNKGAIIGLVGG
2	7l9eB	0.17	0.24	1	1.28		CLDGTATIPFDQVNDDYCDDGSDEPGTAA
3	1i6vD	0.24	0.24	1	1.43		GGGGGGGGGGGGGGGGGGGGGGGGGGGGG
4	6omxA	0.59	0.17	1	1.68		ADSTANRGANRGTDLSFADSQADQDADRG
5	1i6vD	0.24	0.24	1	1.42		GGGGGGGGGGGGGGGGGGGGGGGGGGGGG
6	1mztA	0.28	0.31	1	1.28		AKAAFDSLQASATEYIGYAWAMVVGATIG
7	4yfoA	0.31	0.69	1	1.4		INQEIETNASTGADLSYANHHANSRANRS
8	2mrtA	0.14	0.14	1	1.41		MDPNCSCATDGSCSCAGSCKCKQCKCTSC
9	1y04A	0.24	0.24	1	1.22		MNAPARAAAKTAADAAAKKTAADAAAAAA
10	3sqvA	0.38	0.28	1	1.4		CDSGLSVGLNSSVNFSGAVDDTDRMSDSQ
The top 10 alignments reported above (in order of their ranking) are from the following threading programs:
	1: MUSTER 2: SPARKS-X 3: Neff-PPAS 4: SP3 5: MUSTER 6: Neff-PPAS 7: SP3 8: MUSTER 9: Neff-PPAS 10: SP3
Rank of templates: Top ten threading templates used by I-TASSER.
Identity 1: Percentage sequence identity of the templates in the threading aligned region with the query sequence.
Identity 2: Percentage sequence identity of the whole template chains with query sequence.
Coverage: Coverage of the threading alignment and is equal to the number of aligned residues divided by the length of query protein.
Z-score: Normalized Z-score of the threading alignments. Alignment with a Normalized Z-score >1 mean a good alignment and vice versa.
Alignment: All the residues are colored in black; however, those residues in template which are identical to the residue in the query sequence are highlighted in color.
Residue coloring scheme: Based on the property of amino acids, where polar are brightly coloured while non-polar residues are colored in dark shade
(colors used)
