# Supplementary material for: Revisiting Eck and Dayhoff’s Building Block Model of Ferredoxin Evolution on Dayhoff’s 100th Birthday
Source: J Mol Evol. 2025 Nov 6;94(1):52–61. doi: 10.1007/s00239-025-10283-3 (PMC12920312; doi:10.1007/s00239-025-10283-3)
Supplement: Supplementary file 7 — Supplementary Material 7 [file 239_2025_10283_MOESM7_ESM.xlsx]

## Sheet: Loop protypes
Supplementary Table S2. Loop prototypes of the [4Fe–4S] ferredoxin superfamily classified with the Density Search (DS) clustering algorithm.
Loop prototype	Type	Length	Class	Subclass	Loop age (nd)	Ref. domain	Example loop	Distance (D)	Delta	Theta	Rho	Ramachandran consensus
DS.EG.1.1.12	EG	1	1	12	0.279	d.161.1.1	3EXY_A_30	6–7	3–22	60–78	234–257	bb{x}aa
DS.GE.1.4.14	GE	1	4	14	0.327	c.69.1.18	1FEH_A_129	4–6	94–99	66–72	139–148	aa{a}bb
DS.BN.2.1.4	BN	2	1	4	0.412	b.36.1.1	1XER_A_12	4–6	96–102	135–141	333–344	bb{lv}bx
DS.HE.5.196.1	HE	5	196	1	0.464	d.58.1.4	1IQZ_A_51	8–9	98–101	124–134	162–176	aa{xaala}xb
DS.HE.5.50.1	HE	5	50	1	0.464	d.58.1.4	3EXY_A_48	8–10	102–111	136–151	148–168	aa{xaala}bb
DS.HE.4.36.1	HE	4	36	1	0.464	c.1.9.15	1IQZ_A_16	6–8	97–108	138–151	180–198	aa{baaa}bb
DS.BN.4.2.2	BN	4	2	2	0.481	b.42.4.2	1GAO_A_25	4–6	91–107	141–158	327–356	bb{baab}bb
DS.GH.1.2.10	GH	1	2	10	0.494	d.58.1.2	1GAO_A_62	4–5	53–70	31–45	55–78	aa{a}aa
DS.EG.1.2.43	EG	1	2	43	0.506	d.58.1.2	1GAO_A_2	6–7	13–29	79–89	200–225	bb{b}aa
DS.BN.5.2.1	BN	5	2	1	0.519	g.12.1.1	1VJW_A_24	4–6	91–114	135–172	318–360	bb{xaavx}xb
DS.EH.8.10.1	EH	8	10	1	0.554	d.58.1.5	1XER_A_38	12–14	96–104	138–152	102–123	bx{aaaxalav}aa
DS.HE.6.35.1	HE	6	35	1	0.554	d.58.1.5	1XER_A_50	10–12	116–128	153–164	116–130	aa{xaalap}bx
DS.BN.2.1.13	BN	2	1	13	0.648	b.82.2.1	1FEH_A_167	4–5	91–97	137–143	331–342	bb{lv}bx
DS.BN.5.2.2	BN	5	2	2	0.674	c.1.18.3	1IQZ_A_25	4–6	90–110	105–135	324–360	bb{xaavx}xb
DS.EG.0.1.1	EG	0	1	1	0.747	b.35.1.2	1GAO_A_54	3–4	6–26	90–109	315–356	bx{}aa
DS.BN.6.6.1	BN	6	6	1	0.948	g.3.11.1	1FXD_A_22	4–6	93–108	118–135	328–353	bx{xaavab}bb
Type: Type of bracing secondary structures.
Length: Number of amino acids in the aperiodic structure region.
Class: Subdivision containing loops of identical conformation.
Subclass: Subdivision containing loops with similar geometry.
Loop age: Time of origin measured as a node distance (nd) from the root to an individual leaf of the tree of structural domains.
Reference domain: SCOP concise classification scheme (ccs) identifying the reference domain family.
Example loop: Loop present in a PDB structure illustrating the loop prototype.
Distance: Euclidean distance between the boundaries of the aperiodic structure.
Delta: The angle between M1 and D.
Theta: The angle between M1 and M2.
Rho: The angle between M2 and the plane defined by the vector M1 and the normal to the plane formed by M1 and D (see embedded figure).
Ramachandran consensus: Alphabet is explained in figure below; periodic structure is encased by curly brackets.
